# Supplementary material for: Effect of Sodium Hyaluronate on Antioxidant and Anti-Ageing Activities in Caenorhabditis elegans
Source: Foods. 2023 Mar 26;12(7):1400. doi: 10.3390/foods12071400 (PMC10093893; doi:10.3390/foods12071400)
Supplement: Supplementary file 1 [file foods-12-01400-s001.zip]

Archive with 1 entries (1 files):
- foods-2238948-supplementary.pdf
